# Supplementary material for: Association between Adult Stature and Energy Expenditure in Low-Income Women from Northeastern Brazil
Source: PLoS One. 2015 Jul 6;10(7):e0131891. doi: 10.1371/journal.pone.0131891 (PMC4492788; doi:10.1371/journal.pone.0131891)
Supplement: S1 File — (XLSX) [file pone.0131891.s001.xlsx]

## Sheet: Plan1
Age (years)	Schooling (years)	Number of family members	Per capita income (R$)	Recevie government benefits	Housewives?	Water supply by well	sewage system	Coated walls	Coated floors	Weight (Kg)	Height (cm)	BMI (kg/m²)	Waist circumference (cm)	Hip Circumference (cm)	Lean mass (kg)	Fat mass (kg)	Body fat (%)	TEE (kcal)	REE (kcal)	EE from physical activity (kcal)	Physical activity Level (METS/day)	Energy intake (kcal)	Carbohydrate intake (g/day)	Lipid intake (g/day)	Protein intake (g/day)	Free triodotironine (ng/dL)	free thyroxin (ng/dL)	Thyroid-stimulating hormone (mUI/L)	alturacategoria
29										72.7	162	27.7	78.5	109	39.99	32.71	45	2213.71	1264.15	728.19	1.35	1885.18	387.05	54.44	74.52	2.04	11.26	2.19	alta
22	4	5	162.4	1	1	1	1	0	0	66.4	159	26.26	78	96	38.97	27.43	41.31	1914.6	1241.94	481.2	1.46	2057.03	256.47	77.85	67.99	1.27	12.38	0.89	alta
25	6	3	78	1	1	1	1	0	0	66.2	163	24.92	84	95	39.28	26.92	40.67	2318.69	1248.75	838.07	1.59	1886.37	282.37	62.13	47.41	0.97	7.96	2.65	alta
34	5	4	203	1	1	1	1	0	0	76.5	167	24.7	86	106	43.4	33.1	43.26	2569.48	1338.68	973.86	1.43	2799.98	342.06	100.71	111.61	1.02	9.13	0.84	alta
43	5	8	113.5	1	1	1	0	1	0	61.4	163	23.11	77	97	41.4	20	32.57	2773.61	1295.08	1201.17	1.47	774.42	121.03	17.57	30.13	0.85	7.64	1.74	alta
37	6	7	125.1	1	1	1	1	0	0	64.8	168	22.21	71.5	102	41.1	23.7	36.57	2248.75	1288.44	735.43	1.44	2464.75	335.93	79.5	85.22	1.08	7.77	1.54	alta
29	13	4	340	0	0	1	1	1	1	88.4	164	32.87	103	109	47.2	41.2	46.61	2305.38	1421.49	653.35	1.46	1993.06	311.55	56.96	62.79	1.47	12.21	1.73	alta
29	2	6	63.33	1	1	1	1	0	0	70.9	165.7	26.69	82	105	48.24	22.66	31.96	2737.74	1444.2	1019.77	1.46	1412.82	185.55	43.27	65.96	1.13	7.1	1.37	alta
19										65.5	166	23.77	80	102	45.53	19.97	30.48	2703.62	1385.15	1048.1	1.46	2011.23	305.68	54.88	73.11	1.58	9.33	2.73	alta
26	11	3	366.67	1	1	1	1	0	0	104.7	159.5	41.35	113	128	31.76	72.95	69.67	3998.95	1084.62	2514.43		2581.7	299.78	90.42	116.08	1.3	10.19	1.35	alta
26	11	5	340	0	0	1	1	1	1	76.6	163.3	29.19	91	111	41.19	35.41	46.23	2223.16	1290.32	710.52	1.4	1364.82	150.14	50.79	63.47	1.37	9.4	2.93	alta
32	11	4	203	1	1	1	1	1	1	90.2	161	35.23	99	125	46.21	43.99	48.77	2672.33	1399.9	1005.2	1.59	2203.63	288.12	78.17	74.79	1.12	8.8	6.46	alta
29	1	5	98.4	1	1	1	1	1	1	84.6	159	33.46	120.5	93	41.59	43.01	50.84	2208.83	1299.13	688.81	1.4	1911.56	229.97	65.16	83.18	1.44	8.82	2.06	alta
36	11	3	292.67	0	0	0	1	1	1	82.5	166	29.94	95	113	43.37	39.13	47.43	2359.84	1338.02	785.84	1.46	2526.05	312.95	76.69	100.65	1.43	8.34	1.04	alta
31	11	4	177.5	1	0	0	1	1	1	91.7	173	31	94	125	44.99	46.71	50.94	2194.91	1373.31	602.11	1.48	1432.65	210.05	35.71	66.02	1.17	15.8	0.47	alta
30	11	2	201	1	1	1	1	1	0	70.1	161	27.04	86	103	39.69	30.41	43.39	2195.89	1257.63	718.67	1.53	1879.97	206.56	71.02	80.56	1.15	8.7	1.23	alta
28	11	4	169.5	0	0	1	1	1	1	65.2	160	25.35	78	101	37.47	27.73	42.53	2156.04	1209.29	731.14	1.46	2031.07	213.22	71.17	110.52	1.63	12.7	6.83	alta
24	8	5	212.8	1	1	0	1	1	1	58.6	159	23.18	78	106	35.38	23.22	39.62	2174.24	1163.71	793.11	1.46	2010.4	393.65	50.98	84.96	1.66	10.15	0.62	alta
44	11	2	1000	0	0	1	1	1	1	63.9	158.5	25.28	85.5	101.5	34.4	29.5	46.17	1683.25	1142.25	372.68	1.52	1990.71	240.59	71.5	79.36	0.93	9.86	1.81	alta
27	9	5	304.4	1	0	1	1		1	86.6	161.2	33.79	98	119	45	41.6	48.03	2205.6	1373.55	611.49	1.41	1062.68	119.74	41.64	39.86	1.24	7.28	0.71	alta
29	10	5	333.2	1	1	1	1	0	0	69	161.5	26.57	82	104	41.69	27.31	39.58	1890.53	1301.38	400.1	1.38	2302.79	333.98	62.73	94.78	1.32	8.41	0.91	alta
28	11	3	260	1	0	1	1	0	0	51.5	162	19.35	67	93.5	62.5	11	21.36	2528.95	1755.22	520.84	1.46	2280.31	382.03	49	80.87	1.57	10.3	1.69	alta
26	5	7	281	1	1	1	1	1	0	67.9	158.7	27.2	110	85	36.23	31.67	46.64	2280.17	1182.29	869.86	1.49	1613.07	188.23	55.08	80.64	1.67	12.86	0.59	alta
34	11	5	167.2	1	1	1	1	1	1	77.8	164	28.85	94	112	39.96	37.84	48.64	2123.76	1263.58	647.8	1.46	1600.23	223.6	45.31	68.16	1.13	8.72	1.05	alta
28	6	5	172	1	1	1	0	1	1	48.2	162	18.37	78.6	88.9	34.07	14.13	29.32	4073.3	1135.05	2530.92	1.43	2085.96	266.34	53.94	92.45	1.17	8	1.59	alta
30	5	5	181	1	0	1	1	1	0	50.2	162	19.13	76	91	30.95	19.25	38.35	1609	1067.04	381.06	1.46	1450.5	181.98	56.29	30.72	1.5	12.54	2.31	alta
22	7	3	296.67	1	1	1	1	0	0	78.2	161.2	30.17	92	107.5	41.77	36.43	46.58	1860.02	1303.08	370.94	1.47	1566.33	196.78	48.99	77.1	0.83	8.78	3.23	alta
37	1	5	88.8	1	0	1	1	0	0	47.6	164	16.95	57	82	35.67	11.93	25.06	1799.53	1170.03	449.54		1737.34	252.03	47.48	73.47	1.15	8.78	0.73	alta
35	3	5	168.8	1	0	1	1	1	1	53.6	166	20.46	69	95	36.58	17.02	31.76	2062.27	1189.79	666.25	1.45	2837.83	460.02	60.87	106.63	1.02	1.4	0.75	alta
35	10	5	139.2	1	0	1	1	0	0	90.9	162.3	34.64	98	114	50.63	40.27	44.3	2777.5	1496.24	1003.51	1.45	2011.59	328.4	49.95	61.34	1.08	9.89	1.07	alta
25	8	3	340	1	0	1	0	1	1	74.6	160	29.14	88.5	112	42.31	32.29	43.28	2005.47	1314.9	490.02	1.38	2108.51	260.95	71.78	87.2	1.66	10.26	1.68	alta
40	9	7	120.57	1	1	1	1	1	1	79.1	166	28.71	100	102.5	45.64	33.46	42.3	2408.49	1387.55	780.09	1.42	1375.73	189.92	42.61	56.39	1.05	9.98	1.24	alta
30	11	5	312	1	1	1	1	0	0	62.6	161	24.15	72	99.5	38.77	23.83	38.07	1790.99	1237.65	374.24	1.41	1438.34	231.8	41.65	36.99	0.84	7.01	1.68	alta
26	4	5	93.2	1	1	1	0	1	0	65	150	28.89	90	112	37.71	27.29	41.98	1738.62	1214.55	350.21	1.46	1601.14	199.81	60.46	54.41	1.2	7.58	0.61	baixa
26	3	5	168.8	1	1	1	0	1	1	71.8	150	31.91	91.8	107.3	38.63	33.18	46.21	2085.69	1234.46	642.66	1.46	1621.74	191.96	55.72	79.46	1.5	11.56	1.56	baixa
28	6	5	304.4	1	0	1	1	0	1	57.3	150	25.2	86.4	96.1	35.53	21.77	37.99	1791.91	1167.05	445.67	1.41	1826.84	245.07	61.46	65.26	1.12	7.67	1.9	baixa
38	1	8	77	1	1	1	1	0	0	66.8	152	28.91	82	101	37.95	28.85	43.19	2184.27	1219.72	746.12	1.46	770.63	105.54	20.55	40.73	1.25	9.84	2.43	baixa
27	6	5	206.8	1	1	1	0	1	0	68.5	152	29.64	79.3	108	33.46	35.05	51.16	3410.48	1121.7	1947.73	1.41	1633.68	238.68	49.61	60.17	0.94	8.52	1.24	baixa
33	6	5	167.6	1	1	1	0	1	1	69.1	152	27.68	92	101	38.03	31.07	44.96	2194.45	1221.53	753.48	1.47	1685.89	210.7	55.11	76.22	1.47	9.23	1.97	baixa
33	8	6	207.33	1	0	1	0	1	0	74.4	150	33.07	94	118	39.03	35.37	47.54	2014.34	1243.34	569.57	1.52	2279.9	304.86	66.59	105.09	1.14	10.45	1.19	baixa
23	8	5	206.8	1	1	1	1	0	0	97.8	152	38.6	111	128	29.02	68.78	70.33	1723.22	1024.9	525.99	1.46	1860.85	280.32	57.75	55.68	1.32	9.91	3.53	baixa
41	8	4	211	1	0	1	1	1	0	46	148	21.27	70	91	32.76	13.24	28.78	2153.97	1106.52	832.05	1.6	2126.15	333.81	53.19	80.41	0.95	9.45	2.4	baixa
32	8	5	200	1	0	1	1	1	1	60	150.7	26.67	82	104	32.52	27.48	45.8	2285.82	1101.29	955.95	1.54	1602.3	202.1	50.36	76.11	1.29	9.55	1.78	baixa
36	3	4	215	1	1	1	1	1	1	50.7	139.5	25.87	91	87	30.5	20.2	39.84	1738.38	1057.34	507.2	1.65	1307.99	145.73	50.7	60	1.4	8.46	0.88	baixa
24	6	4	90.5	1	1	1	1	0	1	68.3	152	29.95	106	95	39.24	29.06	42.55	1661.53	1247.9	247.48	1.4	1446.19	185.38	45.94	66.91	1.07	10.04	1.09	baixa
30	4	6	73.33	1	0	1	1	0	0	51.8	147	24.75	71	99	31.62	20.18	38.96	1752.01	1081.68	495.13	1.6	2684.24	494.55	46.17	81.31	1.7	12.98	1.19	baixa
40	1	8	202.75	1	1	1	1	0	0	69.6	146.2	32.65	100	107	39.51	30.1	43.24	2400.99	1253.66	907.23	1.56	1623.46	212.44	49.94	73.73	1.22	8.7	1.52	baixa
31	1	6	33	1	1	1	0	1	0	81.6	152	35.32	93	107	41.15	40.45	49.57	2867.52	1289.6	1291.17	1.53	2023.33	312.86	47.59	81.46	1.4	8.76	1.75	baixa
27	4	4	55	1	1	1	1	1	0	66.2	151	29.03	79.9	101.5	39.7	26.5	40.03	1863.98	1257.93	419.65	1.45	2205.98	319.76	57.81	95.76	1.12	7.39	1.1	baixa
25	8	6	157.3	1	1	1	1	1	0	42.6	147	21.51	66	84	29.85	12.75	29.93	1797.62	1043.03	574.83	1.46	1626.94	239.38	45.33	61.71	1.2	9.16	1.55	baixa
39	11	4	508.5	0	0	1	1	1	1	62.5	145.9	29.73	86.5	107	34.67	27.83	44.53	2084.52	1148.16	727.91	1.48	1716.17	287.54	56.37	64.79	0.99	8.58	0.87	baixa
31	5	5	304.4	1	0	1	1	1	1	68.2	150.2	30.76	84	110	38.32	29.88	43.82	2261.55	1227.75	807.65	1.51	1741.16	239.47	49.95	75.87	1.14	8.76	2.21	baixa
36										39.9	146	18.72	69	89	19.52	20.38	51.07	1064.44	817.81	140.18	1.42	2360.53	350.68	66.76	90.02	1.38	7.28	0.72	baixa
33	11	3	450	1	0	1	1	0	0	60.3	151	26.45	81	100	35.59	24.71	40.98	2282.23	1168.31	885.7	1.53	1997.67	382.26	59.03	70.97	1.48	7.58	1.52	baixa
27	4	7	158.29	1	1	1	0	0	0	60.9	148	28.97	85	101	34.57	26.33	43.23	2054.27	1146.06	702.78	1.49	2155.72	327.16	60.7	73.37	1.23	13.1	0.92	baixa
36	0	2	201	1	1	1	0	1	0	52.2	151	22.89	73.5	96.5	30.65	21.55	41.29	1962.56	1060.43	705.87	1.55	1213.31	159.44	35.46	59.3	0.99	10.24	1.82	baixa
33	8	8	139.25	1	1	1	1	1	0	63.6	148.2	29.04	87	107	36.28	27.32	42.96	1915.12	1183.27	540.33	1.59	1184.9	174.84	27.41	56.61	1.25	5.96	4.19	baixa
32	11	3	226	0	0	1	0	1	1	63.5	152.8	27.48	83	102	38.52	24.99	39.35	2356.49	1232.06	888.78	1.45	2139.74	321.66	72.16	50.66	0.96	10.4	1.47	baixa
35	7	3	226	0	1	1	1	1	1	69.1	152.8	29.98	87	103	37.19	31.91	46.18	1986.6	1203.12	584.82	1.53	1574.16	222.91	44.87	67.05	1.14	9.61	0.87	baixa
28	5	5	76.8	1	1	1	0	1	0	51.4	147	23.79	72	94.1	33.54	17.86	34.75	1554.55	1123.58	275.52	1.46	2025.81	245.53	68.77	88.97	1.15	7.71	0.86	baixa
27	9	7	96.86	0	1	1	1	1	1	46.3	140	23.62	66.4	91.4	27.53	18.77	40.53	1358.1	992.54	229.75	1.43	1280.02	216.53	28.92	42.66	1.28	10.37	1.43	baixa
39	3	8	86.25	1	1	1	1	0	0	84	146.7	39.95	126	104	43.37	40.64	48.38	2516.61	1337.85	927.1	1.46	1492.11	194.16	48.44	62.8	1.32	10.74	1.87	baixa
34	6	5	186.4	1	1	1	1	1	0	57.6	152	22.72	83	100	33.85	23.75	41.23	2702.11	1130.36	1301.54	1.53	1667.22	188.9	59.64	73.6	1.16	9.47	1.33	baixa
32	4	5	188.8	1	1	1	0	1	0	63.8	152	27.25	84.5	105	34.8	29	45.45	1837.43	1151.06	502.63	1.48	2072	316.04	51.39	84.27	1.6	13.7	2.28	baixa
33	5	5	168.8	1	1	1	1	1	1	61.9	139.5	32.5	94	103	33.41	28.49	46.03	1962.07	1120.7	645.17	1.41	3018.93	289.8	96.22	163.1	1.37	8	2.52	baixa
33	11	4	384.5	1	0	0	1	0	0	68.6	151.5	30.49	106	86	41.05	27.55	40.16	1853.79	1287.4	381.01	1.42	1681.14	254.72	46.26	60.63	0.86	9.1	3.66	baixa
26	1	4	125.5	1	0	1	1	0	0	68.6	148.4	31.33	87	104	38.04	30.56	44.55	1980.96	1221.7	561.16	1.6	1921.78	300.34	47.72	70.71	1.59	8.88	1.41	baixa
